# Supplementary material for: Complementary, Cooperative Ditopic Halogen Bonding and Electron Donor-Acceptor π-π Complexation in the Formation of Cocrystals
Source: Molecules. 2022 Feb 24;27(5):1527. doi: 10.3390/molecules27051527 (PMC8911696; doi:10.3390/molecules27051527)
Supplement: Supplementary file 1 [file molecules-27-01527-s001.zip]

Archive with 1 entries (1 files):
- molecules-1551716-supplementary.pdf
